# Supplementary material for: Ce-Loaded HZSM-5 Composite for Catalytic Deoxygenation of Algal Hydrolyzed Oil into Hydrocarbons and Oxygenated Compounds
Source: Molecules. 2022 Oct 25;27(21):7251. doi: 10.3390/molecules27217251 (PMC9658450; doi:10.3390/molecules27217251)
Supplement: Supplementary file 1 [file molecules-27-07251-s001.zip]

Archive with 1 entries (1 files):
- molecules-1895439-supplementary.pdf
